# Supplementary material for: A study on the implementation fidelity of the performance-based financing policy in Burkina Faso after 12 months
Source: Arch Public Health. 2018 Jan 11;76:4. doi: 10.1186/s13690-017-0250-4 (PMC5764025; doi:10.1186/s13690-017-0250-4)
Supplement: Additional file 1: — Dataset. (XLSX 19 kb) [file 13690_2017_250_MOESM1_ESM.xlsx]

## Sheet: Coverage
		HD1							HD2							HD3
		CSPS1	CSPS2	CSP3	CSPS4	CSPS5	CSPS6	CMA1	CSPS7	CSPS8	CSPS9	CSPS10	CSPS11	CSPS12	CMA2	CSPS13	CSPS14	CSPS15	CSPS16	CSPS17	CSPS18	CHR1
	Activities																							1	Implemented as planned
Planning	Recruitment	6	6	6	6	6	6	6	6	6	6	6	6	6	6	6	6	6	6	6	6	1		2	Not implemented
	Knowledge building session	1	1	1	1	1	1	1	1	1	1	1	1	1	1	1	1	1	1	1	1	6		3	Modified
	RBF providers training	6	6	6	6	6	6	6	6	6	6	6	6	6	6	6	6	6	6	6	6	1		5	No response
	RBF team training	6	6	6	6	6	6	6	6	6	6	6	6	6	6	6	6	6	6	6	6	3		6	Not applicable
	Auditors training	6	6	6	6	6	6	6	6	6	6	6	6	6	6	6	6	6	6	6	6	3		7	Added and implemented
	Instructors training	6	6	6	6	6	6	6	6	6	6	6	6	6	6	6	6	6	6	6	6	1		8	Added and not implemented
	Data management training	6	6	6	6	6	6	6	6	6	6	6	6	6	6	6	6	6	6	6	6	3
Application	Health center representation	1	1	1	1	1	1	2	1	1	3	3	1	1	5	1	1	1	1	1	1	5
	Lauch	1	1	1	1	1	1	2	1	1	1	1	1	1	1	1	1	1	1	1	1	5
Performance audits	Quantity audits	1	1	1	1	1	1	1	1	1	1	1	1	1	1	1	1	1	1	1	1	3
	Quality audits	1	1	1	1	1	1	1	1	1	1	1	1	1	1	1	1	1	1	1	1	1
	Local audits	1	3	2	2	2	2	2	2	2	2	2	3	2	2	2	2	2	2	2	2	2
	Satisfaction surveys	2	2	2	2	2	2	2	1	2	2	2	3	2	2	2	2	2	2	2	2	2
	Cross-audits	2	2	2	2	2	2	2	1	2	2	2	3	2	2	2	2	2	2	1	2	2
Determination of "quantity" subsidies	Quantity results statement - step 1	1	1	1	1	1	1	1	1	1	1	1	1	1	1	1	1	2	1	1	1	3
	Quantity results statement - step 2	1	1	2	1	1	2	1	1	2	1	1	3	1	1	2	1	1	1	1	3	3
Determination of "quality" subsidies	Quality results statement - step 1	1	1	1	1	1	1	1	1	1	1	1	1	1	1	1	1	1	1	1	1	1
	Quality results statement - step 2	1	1	1	1	1	2	1	2	1	1	1	1	1	1	1	1	1	1	1	1	1
Payment of subsidies	Payment of subsidies	1	2	1	3	1	1	3	1	1	3	3	1	1	1	1	1	1	1	1	1	3
	Payment of bonuses	6	6	6	6	6	6	6	6	6	3	3	6	6	6	5	6	6	2	3	6	6
Tools	Performance improvement plan	1	2	2	1	1	1	1	3	2	3	3	3	2	2	2	2	1	1	2	2	5
	Monitoring tools receipt	1	2	1	1	1	1	3	1	1	1	1	1	1	1	1	1	1	1	1	1	1
	Quality assessment tools receipt	1	2	1	1	1	1	1	2	1	1	1	1	1	2	1	1	1	1	1	1	1
Action research	Action research	1	2	2	2	2	1	2	2	2	2	2	2	2	1	3	2	2	2	2	2	2
Added activities	Added activity n°1		7
	Added activity n°2		8
	Added activity n°3					7
	Added activity n°4					7
	Added activity n°5															8
	Added activity n°6																7
	Added activity n°7																7
	Added activity n°8							7
	Added activity n°9													7
	Added activity n°10													7
	Added activity n°11													7
	Added activity n°12														7
	Added activity n°13																					7

## Sheet: Temporality
		HD1							HD2							HD3
		CSPS1	CSPS2	CSP3	CSPS4	CSPS5	CSPS6	CMA1	CSPS7	CSPS8	CSPS9	CSPS10	CSPS11	CSPS12	CMA2	CSPS13	CSPS14	CSPS15	CSPS16	CSPS17	CSPS18	CHR1
	Activities																							1	Implemented as planned
Planning	Recruitment	6	6	6	6	6	6	6	6	6	6	6	6	6	6	6	6	6	6	6	6	1		3	Modified
	Knowledge building session	1	1	1	1	1	1	1	1	1	1	1	1	1	1	1	1	1	1	1	1	0		5	No response
	RBF providers training	6	6	6	6	6	6	6	6	6	6	6	6	6	6	6	6	6	6	6	6	1		6	Not applicable
	RBF team training	6	6	6	6	6	6	6	6	6	6	6	6	6	6	6	6	6	6	6	6	1		7	Added and implemented
	Auditors training	6	6	6	6	6	6	6	6	6	6	6	6	6	6	6	6	6	6	6	6	1		8	Added and not implemented
	Instructors training	6	6	6	6	6	6	6	6	6	6	6	6	6	6	6	6	6	6	6	6	1
	Data management training	6	6	6	6	6	6	6	6	6	6	6	6	6	6	6	6	6	6	6	6	3
Application	Health center representation	1	1	1	1	1	1	2	1	3	3	3	1	1	2	1	1	1	1	1	1	5
	Lauch	1	1	1	1	1	1	2	1	1	1	1	1	1	2	1	1	1	1	1	1	5
Performance audits	Quantity audits	1	1	1	1	1	1	1	1	1	1	1	1	1	1	1	1	1	1	1	1	3
	Quality audits	1	1	1	1	1	1	1	1	1	1	1	1	1	1	1	1	1	1	1	1	1
	Local audits	3	3	2	2	2	2	3	2	2	2	2	2	2	2	2	2	2	2	2	2	2
	Satisfaction surveys	2	2	2	2	2	2	3	1	2	2	2	3	2	2	2	2	2	2	2	2	2
	Cross-audits	2	2	2	2	2	2	3	1	2	2	2	3	2	2	2	2	2	2	1	2	2
Determination of "quantity" subsidies	Quantity results statement - step 1	1	3	3	1	1	1	1	1	1	1	1	1	1	1	1	1	3	1	1	1	3
	Quantity results statement - step 2	1	1	2	1	1	2	1	1	2	1	1	3	1	1	2	1	3	1	1	3	3
Determination of "quality" subsidies	Quality results statement - step 1	1	1	3	1	1	1	1	1	1	1	1	1	1	1	1	1	3	1	1	1	1
	Quality results statement - step 2	1	1	1	1	1	2	1	2	1	1	1	1	1	1	1	1	3	1	1	1	1
Payment of subsidies	Payment of subsidies	1	2	1	1	1	1	3	1	1	3	3	1	1	3	1	1	1	1	1	1	3
	“Quality improvement” bonus payment	2	4	4	2	2	4	3	2	2	2	2	3	4	3	4	2	4	4	1	4	1
	“Inter-district and inter-health center equity” bonus payment	2	2	2	2	2	2	3	2	2	3	3	1	2	3	2	2	2	1	2	3	1
	“Indigent care” bonus payment	6	6	6	6	6	6	6	6	6	3	3	6	6	6	5	6	6	2	3	6	6
Tools	Performance improvement plan	1	2	2	1	1	1	1	3	2	3	3	3	2	1	2	2	1	1	2	3	5
	Purchase contract Elaboration	1	3	4	2	2	4	6	2	2	3	3	2	4	4	1	2	4	4	3	1	1
	Monitoring tools receipt	1	2	3	1	1	1	3	1	1	1	1	1	1	3	1	1	1	1	1	1	1
	Quality assessment tools receipt	1	2	1	1	1	1	1	2	1	1	1	1	1	1	1	1	1	1	1	1	1
Action research	Action research	1	2	2	2	2	1	2	2	2	2	2	2	2	2	3	2	2	2	2	2	2
Added activities	Added activity n°1		7
	Added activity n°2		8
	Added activity n°3					7
	Added activity n°4					7
	Added activity n°5															8
	Added activity n°6																7
	Added activity n°7																7
	Added activity n°8							7
	Added activity n°9													7
	Added activity n°10													7
	Added activity n°11													7
	Added activity n°12														7
	Added activity n°13																					7
